# Supplementary material for: Application of Molecular Dynamics Simulations to Determine Interactions between Canary Seed (Phalaris canariensis L.) Bioactive Peptides and Skin-Aging Enzymes
Source: Int J Mol Sci. 2023 Aug 30;24(17):13420. doi: 10.3390/ijms241713420 (PMC10487734; doi:10.3390/ijms241713420)
Supplement: Supplementary file 1 [file ijms-24-13420-s001.zip]

Archive with 1 entries (1 files):
- ijms-2543010-supplementary.pdf
